# Supplementary material for: Identification and Safety Assessment of Enterococcus casseliflavus KB1733 Isolated from Traditional Japanese Pickle Based on Whole-Genome Sequencing Analysis and Preclinical Toxicity Studies
Source: Microorganisms. 2024 May 8;12(5):953. doi: 10.3390/microorganisms12050953 (PMC11123836; doi:10.3390/microorganisms12050953)
Supplement: Supplementary file 1 [file microorganisms-12-00953-s001.zip]

Archive with 1 entries (1 files):
- microorganisms-2981761-supplementary.pdf
